# Supplementary material for: Natural Savanna Systems Within the “One Health and One Welfare” Approach: Part 2—Sociodemographic and Institution Factors Impacting Relationships Between Farmers and Livestock
Source: Animals (Basel). 2025 Jul 19;15(14):2139. doi: 10.3390/ani15142139 (PMC12291747; doi:10.3390/ani15142139)
Supplement: Supplementary file 1 [file animals-15-02139-s001.zip]

Archive with 1 entries (1 files):
- animals-3725300-supplementary.pdf
